# Supplementary material for: Intron Editing Reveals SNORD-Dependent Maturation of the Small Nucleolar RNA Host Gene GAS5 in Human Cells
Source: Int J Mol Sci. 2023 Dec 18;24(24):17621. doi: 10.3390/ijms242417621 (PMC10743478; doi:10.3390/ijms242417621)
Supplement: Supplementary file 1 [file ijms-24-17621-s001.zip]

Archive with 1 entries (1 files):
- ijms-2719824-supplementary.pdf
